# Supplementary material for: Cholesterol Metabolic Profiling of HDL in Women with Late-Onset Preeclampsia
Source: Int J Mol Sci. 2023 Jul 12;24(14):11357. doi: 10.3390/ijms241411357 (PMC10380085; doi:10.3390/ijms241411357)
Supplement: Supplementary file 1 [file ijms-24-11357-s001.zip]

Archive with 1 entries (1 files):
- ijms-2417803-supplementary.pdf
